# Supplementary material for: Light intensity and spectral distribution affect chytrid infection of cyanobacteria via modulation of host fitness
Source: Parasitology. 2020 Jun 9;147(11):1206–15. doi: 10.1017/S0031182020000931 (PMC7443748; doi:10.1017/S0031182020000931)
Supplement: Supplementary file 1 [file S0031182020000931sup.zip]

Archive with 3 entries (3 files):
- S0031182020000931sup001.tif
- S0031182020000931sup002.tif
- S0031182020000931sup003.tif
